# Supplementary material for: Altered heat nociception in cockroach Periplaneta americana L. exposed to capsaicin
Source: PLoS One. 2018 Mar 8;13(3):e0194109. doi: 10.1371/journal.pone.0194109 (PMC5843330; doi:10.1371/journal.pone.0194109)
Supplement: S5 Spreadsheet — Latency to escape from noxious cold—5°C (s; raw data) after administration of water (Con), vehicle (V), capsaicin 0.0001mM (C 0.1) and 0.1mM (C100), menthol 2mM (M), thymol 1mM (T), camphor 15mM (CMF), allyl isothiocyanate 3mM (AITC) and capsazepine 0.0001mM (CPZ) in American cockroaches. Single-trial cold plate test. (XLSX) [file pone.0194109.s005.xlsx]

## Sheet: methods
		single-trial cold box test
		Methods: similar to heat box test
		1. cockroaches were exposed to tested substances for five days
		2. after the fifth dose, cold plate test was performed
		3. latency to escape from 4.43±0.77°C was mesured
		4. temperature outside the box was: 16.64±1.57°C

## Sheet: data
		single-trial cold box test
					without cold*		with cold#
					Control		Control		Alcohol		capsazepine 0.1µM		capsaicin 0.1µM		capsaicin 100µM		menthol 2 mM		camphor 15 mM		thymol 1 mM		AITC 3 mM
	Temp: inside box/outside box				22°C/21.9°C		4.4°C/16.5°C		5.0°C/18.5°C		5.0°C/18.5°C		4.2°C/16.5°C		3.7°C/14°C		5.6°C/18.4°C		4.7°C/16.4°C		4.3°C/15.4°C		3.0°C/15.6°C
					21.43		0.34		55.09		0.59		2.97		3.04		15.16		0.78		2.28		1.54
					62.09		4.09		2		0.63		43.53		1.78		39.9		1.81		12.37		45.16
					51.93		5.53		1.15		3.31		44.03		16.03		1.47		3.78		4.78		4.22
					51.44		22.96		0.44		35.12		3.85		0.72		0.69		2.53		4.53		26.5
					38.4		10.38		1.06		5.13		0.94		18.75		20.88		18.16		26.03		20.81
							6.53		10.37		1.22		6.06		2.44		1.9		13.9		18.44		2.53
					13.21		2.9		23.87		1.71		2.38		7.81		28.22		6.1		8.06
					5.94						18.56				26.6				19.97		0.53		2.13
					76.09		2.34		0.53				2.06		33.09		3.31		13.78				2.75
					12.91		13.57		1.78		2.84		2.72				0.59				11.59		20.81
					6.72		15.88		2.5		30.87		2.97		5.47		1.28		0.78		28.12		23.6
							0.59		2.85		14.63		1.47		23.25		3.75		22.5		21.06		2.79
							13.4		3.94		2		0.63				2		4.62		2.09
							0.91		6		14.16		2.84				36.6		12		1.03
							39.22		2		2.22		3.15				1		38.77		61.38
									1.88		4.21		1				8.78		12.29
											1.13		5.75				0.72		4.94
	mean				34.016		9.90286		7.69733		8.64563		7.89687		12.6345		10.3906		11.0444		14.4493		13.8945
	sd				25.325		10.8173		14.4098		11.0389		14.0895		11.4256		13.619		10.2391		16.4153		14.4484
	s.e.m.				8.00846		2.89105		3.7206		2.75973		3.52238		3.44495		3.40475		2.55977		4.38717		4.35636
	Number of individuals that did not left cold box				5		0		6		4		2		2		2		4		4		7
	* Mann-Whitney U test - control group without and with cold
	Z=-2.58; p=0.09
	# Kruskal-Wallis test for insects placed at cold plate:
	Chi2 = 8.7; df=8; p=0.365

## Sheet: graph
		control without cold	control with cold	Alcohol	capsazepine 0.1µM	capsaicin 0.1µM	capsaicin 100µM	menthol 2 mM	camphor 15 mM	thymol 1 mM	AITC 3 mM
	mean	34.016	9.90286	7.69733	8.64563	7.89687	12.6345	10.3906	11.0444	14.4493	13.8945
	sem	8.00846	2.89105	3.7206	2.75973	3.52238	3.44495	3.40475	2.55977	4.38717	4.35636
